# Supplementary material for: A Preliminary Mechanics-Informed Machine Learning Framework for Objective Assessment of Parkinson’s Disease and Rehabilitation Outcomes
Source: Diagnostics (Basel). 2025 Nov 12;15(22):2855. doi: 10.3390/diagnostics15222855 (PMC12651874; doi:10.3390/diagnostics15222855)
Supplement: Supplementary file 1 [file diagnostics-15-02855-s001.zip]

Archive with 1 entries (1 files):
- diagnostics-3883062-supplementary.pdf
